# Supplementary material for: Effects of Typical Antimicrobials on Growth Performance, Morphology and Antimicrobial Residues of Mung Bean Sprouts
Source: Antibiotics (Basel). 2022 Jun 15;11(6):807. doi: 10.3390/antibiotics11060807 (PMC9219749; doi:10.3390/antibiotics11060807)
Supplement: Supplementary file 1 [file antibiotics-11-00807-s001.zip]

Archive with 1 entries (1 files):
- antibiotics-1738611-supplementary.pdf
